# Supplementary material for: Multi-trait analysis of rare-variant association summary statistics using MTAR
Source: Nat Commun. 2020 Jun 5;11:2850. doi: 10.1038/s41467-020-16591-0 (PMC7275056; doi:10.1038/s41467-020-16591-0)
Supplement: Supplementary file 4 — Supplementary Data 1 [file 41467_2020_16591_MOESM4_ESM.xlsx]

## Sheet: Sheet1
Supplementary Data 1. Gene set enrichment analysis results.
Gene Set Database	GeneSet	N Genes in Set	N Overlap	P*	Adjusted P	Genes
Gene Ontology Biological Process	GO_LIPID_HOMEOSTASIS	98	25	5.89611e-30	2.61551e-26	PCSK9:NR1H3:APOA5:APOA4:APOC3:APOA1:ACADS:SCARB1:LIPC:CETP:LCAT:G6PC:LIPG:ANGPTL4:LDLR:C19orf80:APOE:APOC2:POLD1:APOB:GCKR:ABCG5:HNF4A:LPL:ABCA1
Gene Ontology Biological Process	GO_STEROL_HOMEOSTASIS	51	19	1.43619e-26	3.18546e-23	PCSK9:NR1H3:APOA5:APOA4:APOC3:APOA1:SCARB1:LIPC:CETP:LCAT:G6PC:LIPG:LDLR:APOE:APOC2:APOB:ABCG5:LPL:ABCA1
Gene Ontology Biological Process	GO_REGULATION_OF_PLASMA_LIPOPROTEIN_PARTICLE_LEVELS	43	17	2.10228e-24	3.10856e-21	APOA5:APOA4:APOC3:APOA1:SCARB1:LIPC:CETP:LCAT:LIPG:LDLR:APOE:APOC2:APOB:MTTP:CD36:LPL:ABCA1
Gene Ontology Biological Process	GO_STEROL_TRANSPORT	49	17	3.10135e-23	3.4394e-20	APOA5:APOA4:APOC3:APOA1:SCARB1:LIPC:CETP:LCAT:LIPG:LDLR:APOE:APOC2:APOB:ABCG5:NPC1L1:CD36:ABCA1
Gene Ontology Biological Process	GO_PROTEIN_LIPID_COMPLEX_SUBUNIT_ORGANIZATION	34	15	1.52341e-22	1.35157e-19	APOA5:APOA4:APOC3:APOA1:SCARB1:LIPC:CETP:LCAT:LIPG:APOE:APOC2:APOB:MTTP:LPL:ABCA1
Gene Ontology Biological Process	GO_REVERSE_CHOLESTEROL_TRANSPORT	16	12	3.07633e-22	2.27444e-19	APOA5:APOA4:APOC3:APOA1:SCARB1:LIPC:CETP:LCAT:LIPG:APOE:APOC2:ABCA1
Gene Ontology Biological Process	GO_ACYLGLYCEROL_HOMEOSTASIS	28	14	4.22152e-22	2.67524e-19	NR1H3:APOA5:APOA4:APOC3:APOA1:SCARB1:LIPC:CETP:ANGPTL4:C19orf80:APOC2:GCKR:HNF4A:LPL
Gene Ontology Biological Process	GO_MACROMOLECULAR_COMPLEX_REMODELING	23	13	1.52007e-21	8.4288e-19	APOA5:APOA4:APOC3:APOA1:SCARB1:LIPC:CETP:LCAT:LIPG:APOE:APOC2:APOB:LPL
Gene Ontology Biological Process	GO_LIPOPROTEIN_METABOLIC_PROCESS	110	18	4.80978e-18	2.37069e-15	PCSK9:APOA5:APOA4:APOC3:APOA1:SCARB1:CETP:LCAT:LDLR:APOE:APOC2:APOB:PPARA:MTTP:LPA:NPC1L1:LPL:ABCA1
Gene Ontology Biological Process	GO_LIPID_LOCALIZATION	238	23	1.61759e-17	7.17561e-15	PNPLA2:APOA5:APOA4:APOC3:APOA1:SCARB1:LIPC:CETP:LCAT:APOH:ABCA6:LIPG:LDLR:APOE:APOC2:APOB:ABCG5:PPARA:MTTP:LPA:NPC1L1:CD36:ABCA1
Gene Ontology Biological Process	GO_ORGANIC_HYDROXY_COMPOUND_TRANSPORT	147	19	5.34354e-17	2.15491e-14	APOA5:APOA4:APOC3:APOA1:SCARB1:LIPC:CETP:LCAT:LIPG:LDLR:APOE:APOC2:APOB:ABCG5:NISCH:SLC22A1:NPC1L1:CD36:ABCA1
Gene Ontology Biological Process	GO_POSITIVE_REGULATION_OF_TRIGLYCERIDE_METABOLIC_PROCESS	18	10	1.03532e-16	3.82722e-14	PNPLA2:NR1H3:APOA5:APOA4:APOC3:APOA1:SCARB1:APOH:LDLR:APOC2
Gene Ontology Biological Process	GO_HIGH_DENSITY_LIPOPROTEIN_PARTICLE_REMODELING	14	9	5.75529e-16	1.96388e-13	APOA4:APOC3:APOA1:SCARB1:LIPC:CETP:LCAT:LIPG:APOE
Gene Ontology Biological Process	GO_NEUTRAL_LIPID_METABOLIC_PROCESS	73	14	2.76455e-15	8.75966e-13	PCSK9:PNPLA2:APOA5:APOC3:APOA1:LIPC:CETP:G6PC:APOH:APOE:APOB:PCK1:TNXB:LPL
Gene Ontology Biological Process	GO_REGULATION_OF_STEROL_TRANSPORT	34	11	5.04477e-15	1.49191e-12	NR1H3:APOA5:APOA4:APOC3:APOA1:CETP:LIPG:APOE:APOC2:ABCG5:ABCA1
Gene Ontology Biological Process	GO_CHOLESTEROL_EFFLUX	25	10	7.3319e-15	2.03277e-12	APOA5:APOA4:APOC3:APOA1:SCARB1:APOE:APOC2:APOB:ABCG5:ABCA1
Gene Ontology Biological Process	GO_REGULATION_OF_TRIGLYCERIDE_METABOLIC_PROCESS	29	10	4.3578e-14	1.13686e-11	PNPLA2:NR1H3:APOA5:APOA4:APOC3:APOA1:SCARB1:APOH:LDLR:APOC2
Gene Ontology Biological Process	GO_PLASMA_LIPOPROTEIN_PARTICLE_CLEARANCE	20	9	4.61303e-14	1.13686e-11	APOC3:APOA1:SCARB1:LIPC:LDLR:APOE:APOC2:APOB:CD36
Gene Ontology Biological Process	GO_REGULATION_OF_LIPOPROTEIN_LIPASE_ACTIVITY	15	8	2.14755e-13	5.01395e-11	NR1H3:APOA5:APOA4:APOC3:APOA1:APOH:ANGPTL4:APOC2
Gene Ontology Biological Process	GO_PHOSPHOLIPID_TRANSPORT	48	11	3.5805e-13	7.94156e-11	APOA5:APOA4:APOC3:APOA1:SCARB1:CETP:LDLR:APOE:APOC2:MTTP:ABCA1
Gene Ontology Biological Process	GO_STEROL_METABOLIC_PROCESS	108	14	8.00766e-13	1.69152e-10	PCSK9:APOA5:APOA4:APOA1:SCARB1:LIPC:CETP:LCAT:LDLR:APOE:APOB:SNX17:NPC1L1:ABCA1
Gene Ontology Biological Process	GO_LIPID_CATABOLIC_PROCESS	223	18	1.4839e-12	2.99209e-10	PNPLA2:PLCB3:APOA5:APOA4:APOC3:APOA1:PAFAH1B2:ACADS:SCARB1:DDHD1:LIPC:LIPG:APOE:APOC2:APOB:SNX17:PLA2G12A:LPL
Gene Ontology Biological Process	GO_CHEMICAL_HOMEOSTASIS	732	30	1.92641e-12	3.67565e-10	PCSK9:SYPL2:NR1H3:MEN1:APOA5:APOA4:APOC3:APOA1:SIDT2:ACADS:SCARB1:LIPC:CETP:LCAT:G6PC:LIPG:ANGPTL4:LDLR:C19orf80:APOE:APOC2:POLD1:APOB:GCKR:ABCG5:HNF4A:PCK1:CD36:LPL:ABCA1
Gene Ontology Biological Process	GO_LIPID_METABOLIC_PROCESS	1003	35	1.98863e-12	3.67565e-10	PCSK9:PNPLA2:PLCB3:APOA5:APOA4:APOC3:APOA1:PAFAH1B2:PRKAG1:ACADS:SCARB1:DDHD1:LIPC:CETP:LCAT:G6PC:APOH:LIPG:LDLR:C19orf80:APOE:APOC2:APOB:SNX17:HNF4A:PCK1:PPARA:MTTP:PLA2G12A:TNXB:LPA:NPC1L1:CD36:LPL:ABCA1
Gene Ontology Biological Process	GO_TRIGLYCERIDE_CATABOLIC_PROCESS	19	8	2.44716e-12	4.17523e-10	PNPLA2:APOA5:APOC3:APOA1:LIPC:APOE:APOB:LPL
Gene Ontology Biological Process	GO_PROTEIN_LIPID_COMPLEX_ASSEMBLY	19	8	2.44716e-12	4.17523e-10	APOA5:APOA4:APOC3:APOA1:APOE:APOB:MTTP:ABCA1
Gene Ontology Biological Process	GO_REGULATION_OF_TRIGLYCERIDE_CATABOLIC_PROCESS	12	7	3.13918e-12	5.0756e-10	PNPLA2:APOA5:APOA4:APOC3:APOA1:APOH:APOC2
Gene Ontology Biological Process	GO_ORGANOPHOSPHATE_ESTER_TRANSPORT	76	12	3.31813e-12	5.0756e-10	APOA5:APOA4:APOC3:APOA1:SCARB1:CETP:G6PC:LDLR:APOE:APOC2:MTTP:ABCA1
Gene Ontology Biological Process	GO_REGULATION_OF_LIPID_TRANSPORT	76	12	3.31813e-12	5.0756e-10	NR1H3:APOA5:APOA4:APOC3:APOA1:CETP:LIPG:APOE:APOC2:ABCG5:PPARA:ABCA1
Gene Ontology Biological Process	GO_PHOSPHOLIPID_EFFLUX	13	7	6.75069e-12	9.66002e-10	APOA5:APOA4:APOC3:APOA1:APOE:APOC2:ABCA1
Gene Ontology Biological Process	GO_REGULATION_OF_CHOLESTEROL_STORAGE	13	7	6.75069e-12	9.66002e-10	NR1H3:SCARB1:APOB:PPARA:CD36:LPL:ABCA1
Gene Ontology Biological Process	GO_REGULATION_OF_LIPID_CATABOLIC_PROCESS	46	10	7.79045e-12	1.07995e-09	PNPLA2:APOA5:APOA4:APOC3:APOA1:SCARB1:APOH:LDLR:APOC2:PPARA
Gene Ontology Biological Process	GO_POSITIVE_REGULATION_OF_LIPID_METABOLIC_PROCESS	108	13	1.43209e-11	1.92508e-09	PNPLA2:NR1H3:APOA5:APOA4:APOC3:APOA1:SCARB1:APOH:LDLR:APOE:APOC2:HNF4A:PPARA
Gene Ontology Biological Process	GO_NEUTRAL_LIPID_CATABOLIC_PROCESS	23	8	1.54018e-11	2.00948e-09	PNPLA2:APOA5:APOC3:APOA1:LIPC:APOE:APOB:LPL
Gene Ontology Biological Process	GO_POSITIVE_REGULATION_OF_LIPID_BIOSYNTHETIC_PROCESS	54	10	4.30286e-11	5.45357e-09	NR1H3:APOA5:APOA4:APOC3:APOA1:SCARB1:LDLR:APOE:APOC2:HNF4A
Gene Ontology Biological Process	GO_POSITIVE_REGULATION_OF_TRIGLYCERIDE_LIPASE_ACTIVITY	11	6	2.12648e-10	2.62029e-08	NR1H3:APOA5:APOA4:APOA1:APOH:APOC2
Gene Ontology Biological Process	GO_GLYCEROLIPID_CATABOLIC_PROCESS	33	8	4.04349e-10	4.84781e-08	PNPLA2:APOA5:APOC3:APOA1:LIPC:APOE:APOB:LPL
Gene Ontology Biological Process	GO_LIPID_DIGESTION	21	7	4.30783e-10	4.96051e-08	APOA4:LIPC:LIPG:LDLR:ABCG5:NPC1L1:CD36
Gene Ontology Biological Process	GO_GLYCEROLIPID_METABOLIC_PROCESS	314	18	4.36113e-10	4.96051e-08	PCSK9:PNPLA2:APOA5:APOA4:APOC3:APOA1:DDHD1:LIPC:CETP:LCAT:G6PC:APOH:APOE:APOB:PCK1:PLA2G12A:TNXB:LPL
Gene Ontology Biological Process	GO_STEROID_METABOLIC_PROCESS	205	15	4.81982e-10	5.34518e-08	PCSK9:APOA5:APOA4:APOA1:SCARB1:LIPC:CETP:LCAT:G6PC:LDLR:APOE:APOB:SNX17:NPC1L1:ABCA1
Gene Ontology Biological Process	GO_HOMEOSTATIC_PROCESS	1099	33	5.15053e-10	5.57262e-08	PCSK9:SYPL2:MCL1:NR1H3:TNKS1BP1:MEN1:APOA5:APOA4:APOC3:APOA1:SIDT2:ACADS:SCARB1:LIPC:CETP:LCAT:G6PC:LIPG:ANGPTL4:LDLR:C19orf80:AXL:APOE:APOC2:POLD1:APOB:GCKR:ABCG5:HNF4A:PCK1:CD36:LPL:ABCA1
Gene Ontology Biological Process	GO_POSITIVE_REGULATION_OF_LIPID_CATABOLIC_PROCESS	22	7	6.27092e-10	6.62329e-08	PNPLA2:APOA5:APOA4:APOA1:APOH:APOC2:PPARA
Gene Ontology Biological Process	GO_POSITIVE_REGULATION_OF_FATTY_ACID_BIOSYNTHETIC_PROCESS	14	6	1.35183e-09	1.39459e-07	NR1H3:APOA5:APOA4:APOA1:APOC2:HNF4A
Gene Ontology Biological Process	GO_REGULATION_OF_LIPID_STORAGE	39	8	1.71226e-09	1.72627e-07	PNPLA2:NR1H3:SCARB1:APOB:PPARA:CD36:LPL:ABCA1
Gene Ontology Biological Process	GO_ALCOHOL_METABOLIC_PROCESS	305	17	2.11637e-09	2.08627e-07	PCSK9:PLCB3:APOA5:APOA4:APOA1:SCARB1:LIPC:CETP:LCAT:LDLR:APOE:APOB:SNX17:PCK1:PLA2G12A:NPC1L1:ABCA1
Gene Ontology Biological Process	GO_REGULATION_OF_MACROPHAGE_DERIVED_FOAM_CELL_DIFFERENTIATION	26	7	2.34723e-09	2.26355e-07	NR1H3:CETP:APOB:PPARA:CD36:LPL:ABCA1
Gene Ontology Biological Process	GO_REGULATION_OF_LIPID_BIOSYNTHETIC_PROCESS	107	11	3.12977e-09	2.95397e-07	NR1H3:APOA5:APOA4:APOC3:APOA1:SCARB1:LDLR:APOE:APOC2:APOB:HNF4A
Gene Ontology Biological Process	GO_REGULATION_OF_LIPID_METABOLIC_PROCESS	238	15	3.79022e-09	3.50279e-07	PNPLA2:NR1H3:APOA5:APOA4:APOC3:APOA1:SCARB1:APOH:LDLR:C19orf80:APOE:APOC2:APOB:HNF4A:PPARA
Gene Ontology Biological Process	GO_POSITIVE_REGULATION_OF_FATTY_ACID_METABOLIC_PROCESS	29	7	5.44542e-09	4.92977e-07	NR1H3:APOA5:APOA4:APOA1:APOC2:HNF4A:PPARA
Gene Ontology Biological Process	GO_REGULATION_OF_FATTY_ACID_BIOSYNTHETIC_PROCESS	30	7	7.04965e-09	6.25445e-07	NR1H3:APOA5:APOA4:APOC3:APOA1:APOC2:HNF4A
Gene Ontology Biological Process	GO_LOW_DENSITY_LIPOPROTEIN_PARTICLE_CLEARANCE	11	5	2.43392e-08	2.11703e-06	SCARB1:LIPC:LDLR:APOB:CD36
Gene Ontology Biological Process	GO_ANION_HOMEOSTASIS	36	7	2.76351e-08	2.35748e-06	APOA1:CETP:LIPG:APOE:POLD1:HNF4A:ABCA1
Gene Ontology Biological Process	GO_CELLULAR_LIPID_METABOLIC_PROCESS	795	24	1.60454e-07	1.34297e-05	PCSK9:PNPLA2:APOA5:APOA4:APOC3:APOA1:PRKAG1:ACADS:DDHD1:LIPC:CETP:LCAT:G6PC:APOH:LIPG:C19orf80:APOE:APOC2:APOB:PCK1:PPARA:PLA2G12A:TNXB:LPL
Gene Ontology Biological Process	GO_REGULATION_OF_LIPASE_ACTIVITY	69	8	1.85496e-07	1.52381e-05	NR1H3:APOA5:APOA4:APOC3:APOA1:APOH:ANGPTL4:APOC2
Gene Ontology Biological Process	GO_RESPONSE_TO_EXTRACELLULAR_STIMULUS	369	16	2.13495e-07	1.71085e-05	PCSK9:APOC3:APOA1:ACADS:LIPC:BECN1:G6PC:LIPG:AXL:APOE:ABCG5:PCK1:PPARA:SPARC:C2:ABCA1
Gene Ontology Biological Process	GO_ORGANIC_HYDROXY_COMPOUND_METABOLIC_PROCESS	418	17	2.15978e-07	1.71085e-05	PCSK9:PLCB3:APOA5:APOA4:APOA1:SCARB1:LIPC:CETP:LCAT:LDLR:APOE:APOB:SNX17:PCK1:PLA2G12A:NPC1L1:ABCA1
Gene Ontology Biological Process	GO_REGULATION_OF_FATTY_ACID_METABOLIC_PROCESS	76	8	3.96772e-07	3.08786e-05	NR1H3:APOA5:APOA4:APOC3:APOA1:APOC2:HNF4A:PPARA
Gene Ontology Biological Process	GO_REGULATION_OF_ENDOCYTOSIS	172	11	4.33295e-07	3.31396e-05	PCSK9:NR1H3:APOA5:APOC3:RAB21:SCARB1:AXL:APOC2:SNX17:C2:CD36
Gene Ontology Biological Process	GO_CELLULAR_LIPID_CATABOLIC_PROCESS	140	10	5.35582e-07	4.02685e-05	PNPLA2:APOA5:APOC3:APOA1:ACADS:LIPC:LIPG:APOE:APOB:LPL
Gene Ontology Biological Process	GO_PHOSPHATIDYLCHOLINE_METABOLIC_PROCESS	56	7	6.60937e-07	4.88653e-05	APOA5:APOA4:APOA1:LIPC:CETP:LCAT:PLA2G12A
Gene Ontology Biological Process	GO_NEGATIVE_REGULATION_OF_LIPID_TRANSPORT	20	5	7.65201e-07	5.47705e-05	NR1H3:APOC3:APOE:APOC2:ABCG5
Gene Ontology Biological Process	GO_ENDOCYTOSIS	415	16	1.02259e-06	7.20034e-05	NR1H3:APOA1:HIP1R:SCARB1:CETP:ELMO3:BECN1:LDLR:AXL:APOE:APOB:SNX17:STAB1:SPARC:CD36:ABCA1
Gene Ontology Biological Process	GO_RECEPTOR_MEDIATED_ENDOCYTOSIS	191	11	1.22671e-06	8.50266e-05	APOA1:HIP1R:SCARB1:CETP:LDLR:APOE:APOB:SNX17:STAB1:SPARC:CD36
Gene Ontology Biological Process	GO_PLATELET_DEGRANULATION	89	8	1.34721e-06	8.91976e-05	APOA1:SERPINA1:APOH:ITIH3:ITIH4:FGB:SPARC:CD36
Gene Ontology Biological Process	GO_APOPTOTIC_CELL_CLEARANCE	23	5	1.62506e-06	0.000106011	NR1H3:SCARB1:BECN1:AXL:CD36
Gene Ontology Biological Process	GO_ORGANIC_ANION_TRANSPORT	341	14	2.44058e-06	0.000156904	APOA5:APOA4:APOC3:APOA1:SCARB1:CETP:LDLR:APOE:APOC2:PPARA:GRM2:MTTP:CD36:ABCA1
Gene Ontology Biological Process	GO_INTESTINAL_ABSORPTION	26	5	3.10856e-06	0.000196994	SCARB1:LDLR:ABCG5:NPC1L1:CD36
Gene Ontology Biological Process	GO_REGULATION_OF_DIGESTIVE_SYSTEM_PROCESS	28	5	4.57769e-06	0.000278173	NR1H3:APOA5:APOA4:APOA1:ABCG5
Gene Ontology Biological Process	GO_LIPOPROTEIN_BIOSYNTHETIC_PROCESS	75	7	4.90706e-06	0.000290236	APOA4:APOA1:LCAT:APOE:APOB:MTTP:ABCA1
Gene Ontology Biological Process	GO_ETHANOLAMINE_CONTAINING_COMPOUND_METABOLIC_PROCESS	75	7	4.90706e-06	0.000290236	APOA5:APOA4:APOA1:LIPC:CETP:LCAT:PLA2G12A
Gene Ontology Biological Process	GO_SINGLE_ORGANISM_CATABOLIC_PROCESS	836	22	5.38786e-06	0.000314481	PNPLA2:PLCB3:APOA5:APOA4:APOC3:APOA1:PAFAH1B2:ACADS:SCARB1:DDHD1:MAP1A:LIPC:BECN1:G6PC:LIPG:APOE:APOC2:APOB:SNX17:COL18A1:PLA2G12A:LPL
Gene Ontology Biological Process	GO_RESPONSE_TO_CARBOHYDRATE	147	9	7.20255e-06	0.000414942	MEN1:APOC3:SIDT2:LIPC:APOB:GCKR:HNF4A:SPARC:LPL
Gene Ontology Biological Process	GO_DIGESTION	114	8	8.69414e-06	0.000488193	APOA4:SCARB1:LIPC:LIPG:LDLR:ABCG5:NPC1L1:CD36
Gene Ontology Biological Process	GO_WOUND_HEALING	383	14	9.27652e-06	0.000514383	APOA5:ACVRL1:SH2B3:SCARB1:SERPINA1:APOH:DOCK6:AXL:HNF4A:FBLN1:PPARA:FGB:SPARC:CD36
Gene Ontology Biological Process	GO_POSITIVE_REGULATION_OF_LIPASE_ACTIVITY	55	6	9.63843e-06	0.000527853	NR1H3:APOA5:APOA4:APOA1:APOH:APOC2
Gene Ontology Biological Process	GO_ANION_TRANSPORT	444	15	1.12307e-05	0.000607553	APOA5:APOA4:APOC3:APOA1:SCARB1:SLC12A3:CETP:LDLR:APOE:APOC2:PPARA:GRM2:MTTP:CD36:ABCA1
Gene Ontology Biological Process	GO_RESPONSE_TO_WOUNDING	456	15	1.53844e-05	0.000802886	APOA5:APOA1:ACVRL1:SH2B3:SCARB1:SERPINA1:APOH:DOCK6:AXL:HNF4A:FBLN1:PPARA:FGB:SPARC:CD36
Gene Ontology Biological Process	GO_CATABOLIC_PROCESS	1399	29	1.58444e-05	0.000817275	PCSK9:PNPLA2:TNKS1BP1:PLCB3:ZNF259:APOA5:APOA4:APOC3:APOA1:PAFAH1B2:ACADS:SCARB1:DDHD1:MAP1A:LIPC:RNF111:BECN1:G6PC:LIPG:LDLR:CBLC:APOE:APOC2:APOB:SNX17:COL18A1:PLA2G12A:SKIV2L:LPL
Gene Ontology Biological Process	GO_TERPENOID_METABOLIC_PROCESS	91	7	1.77561e-05	0.000895068	APOA4:APOC3:APOA1:APOE:APOC2:APOB:LPL
Gene Ontology Biological Process	GO_SMALL_MOLECULE_METABOLIC_PROCESS	1512	30	2.54555e-05	0.00124089	PARS2:PCSK9:SARS:PLCB3:APOA5:APOA4:APOA1:CMAS:PRKAG1:ACADS:SCARB1:PCK2:LIPC:CETP:LCAT:G6PC:LDLR:APOE:APOB:SNX17:GCKR:HNF4A:PCK1:PPARA:NISCH:PLA2G12A:TNXB:NPC1L1:LPL:ABCA1
Gene Ontology Biological Process	GO_VESICLE_MEDIATED_TRANSPORT	1001	23	2.88717e-05	0.00139212	NR1H3:PLCB3:APOA1:HIP1R:SCARB1:SERPINA1:CETP:ELMO3:BECN1:CD300LG:APOH:LDLR:AXL:APOE:APOB:SNX17:STAB1:ITIH3:ITIH4:FGB:SPARC:CD36:ABCA1
Gene Ontology Biological Process	GO_RESPONSE_TO_OXYGEN_CONTAINING_COMPOUND	1161	25	3.65763e-05	0.00174465	PCSK9:NR1H3:MEN1:APOA4:APOC3:SIDT2:TIRAP:CCDC62:SCARB1:LIPC:BECN1:APOH:AXL:APOE:APOB:GCKR:HNF4A:PCK1:COL18A1:PPARA:SPARC:NFKBIL1:CD36:LPL:ABCA1
Gene Ontology Biological Process	GO_RESPONSE_TO_EXTERNAL_STIMULUS	1471	29	4.03048e-05	0.00190205	PCSK9:NR1H3:APOC3:APOA1:TIRAP:ACADS:SCARB1:MAP1A:LIPC:NLRC5:BECN1:G6PC:LIPG:AXL:APOE:APOB:AGBL5:ABCG5:PCK1:PPARA:DNAH1:STAB1:FGB:SPARC:MICA:NFKBIL1:C2:CD36:ABCA1
Gene Ontology Biological Process	GO_REGULATION_OF_CELLULAR_KETONE_METABOLIC_PROCESS	144	8	4.74145e-05	0.00221401	NR1H3:APOA5:APOA4:APOC3:APOA1:APOC2:HNF4A:PPARA
Gene Ontology Biological Process	GO_ISOPRENOID_METABOLIC_PROCESS	109	7	5.71518e-05	0.00264089	APOA4:APOC3:APOA1:APOE:APOC2:APOB:LPL
Gene Ontology Biological Process	GO_SECRETION_BY_CELL	402	13	6.96152e-05	0.00318364	CREB3L1:APOA1:SERPINA1:APOH:AXL:GRM2:NISCH:ITIH3:ITIH4:FGB:SPARC:CD36:ABCA1
Gene Ontology Biological Process	GO_AMINE_METABOLIC_PROCESS	114	7	7.60346e-05	0.00344173	APOA5:APOA4:APOA1:LIPC:CETP:LCAT:PLA2G12A
Gene Ontology Biological Process	GO_POSITIVE_REGULATION_OF_CATABOLIC_PROCESS	302	11	9.06153e-05	0.0039799	PCSK9:PNPLA2:APOA5:APOA4:APOA1:PAFAH1B2:BECN1:APOH:APOE:APOC2:PPARA
Gene Ontology Biological Process	GO_RESPONSE_TO_LIPID	734	18	0.000104057	0.00452535	NR1H3:APOC3:APOA1:TIRAP:ACADS:CCDC62:SCARB1:LIPC:LCAT:APOH:AXL:APOB:HNF4A:PPARA:SPARC:NFKBIL1:CD36:ABCA1
Gene Ontology Biological Process	GO_REGULATION_OF_TRANSPORT	1472	28	0.000105075	0.00452535	PCSK9:AMIGO1:NR1H3:ZNF259:APOA5:APOA4:APOC3:APOA1:SIDT2:RAB21:SCARB1:CETP:LIPG:AXL:APOE:APOC2:SNX17:GCKR:ABCG5:HNF4A:FBLN1:PPARA:FGB:NFKBIL1:C2:CD36:LPL:ABCA1
Gene Ontology Biological Process	GO_RESPONSE_TO_NUTRIENT	164	8	0.00011833	0.00495198	APOC3:APOA1:BECN1:LIPG:ABCG5:SPARC:C2:ABCA1
Gene Ontology Biological Process	GO_NEGATIVE_REGULATION_OF_EPITHELIAL_CELL_PROLIFERATION	88	6	0.000141324	0.005859	MEN1:ACVRL1:APOH:APOE:IFT172:SPARC
Gene Ontology Biological Process	GO_DIGESTIVE_SYSTEM_PROCESS	56	5	0.000145364	0.00597068	SCARB1:LDLR:ABCG5:NPC1L1:CD36
Gene Ontology Biological Process	GO_PHAGOCYTOSIS	129	7	0.000165173	0.00666096	NR1H3:SCARB1:ELMO3:BECN1:AXL:CD36:ABCA1
Gene Ontology Biological Process	GO_REGULATION_OF_VESICLE_MEDIATED_TRANSPORT	382	12	0.000175014	0.00699424	PCSK9:NR1H3:APOA5:APOC3:RAB21:SCARB1:AXL:APOC2:SNX17:FGB:C2:CD36
Gene Ontology Biological Process	GO_PHOSPHOLIPID_METABOLIC_PROCESS	326	11	0.000177444	0.00702805	PCSK9:APOA5:APOA4:APOA1:DDHD1:LIPC:CETP:LCAT:LIPG:PLA2G12A:LPL
Gene Ontology Biological Process	GO_REGULATION_OF_CATABOLIC_PROCESS	567	15	0.000181016	0.00710609	PCSK9:PNPLA2:APOA5:APOA4:APOC3:APOA1:PAFAH1B2:PRKAG1:SCARB1:BECN1:APOH:LDLR:APOE:APOC2:PPARA
Gene Ontology Biological Process	GO_ALCOHOL_BIOSYNTHETIC_PROCESS	95	6	0.000215289	0.00816258	APOA5:APOA4:APOA1:LCAT:PCK1:NPC1L1
Gene Ontology Biological Process	GO_REGULATED_EXOCYTOSIS	181	8	0.000233071	0.0087619	APOA1:SERPINA1:APOH:ITIH3:ITIH4:FGB:SPARC:CD36
Gene Ontology Biological Process	GO_REGULATION_OF_STEROID_METABOLIC_PROCESS	63	5	0.000254344	0.00932454	APOA5:APOA4:APOA1:APOE:APOB
Gene Ontology Biological Process	GO_POSITIVE_REGULATION_OF_ENDOCYTOSIS	99	6	0.00026954	0.00980065	PCSK9:APOA5:RAB21:AXL:C2:CD36
Gene Ontology Biological Process	GO_HEMOSTASIS	239	9	0.000314122	0.0112375	SH2B3:SERPINA1:APOH:DOCK6:AXL:HNF4A:FBLN1:FGB:CD36
Gene Ontology Biological Process	GO_CELLULAR_RESPONSE_TO_BIOTIC_STIMULUS	145	7	0.00033866	0.011923	NR1H3:TIRAP:SCARB1:AXL:NFKBIL1:CD36:ABCA1
Gene Ontology Biological Process	GO_AMMONIUM_ION_METABOLIC_PROCESS	145	7	0.00033866	0.011923	APOA5:APOA4:APOA1:LIPC:CETP:LCAT:PLA2G12A
Gene Ontology Biological Process	GO_RESPONSE_TO_BACTERIUM	411	12	0.000341734	0.0119365	NR1H3:TIRAP:SCARB1:AXL:APOB:STAB1:FGB:SPARC:MICA:NFKBIL1:CD36:ABCA1
Gene Ontology Biological Process	GO_RESPONSE_TO_DRUG	354	11	0.000359766	0.0124681	APOC3:APOA1:LIPC:BECN1:ABCG5:HNF4A:COL18A1:SLC22A1:NPC1L1:LPL:ABCA1
Gene Ontology Biological Process	GO_REGULATION_OF_RECEPTOR_MEDIATED_ENDOCYTOSIS	68	5	0.000363887	0.0125132	PCSK9:APOA5:APOC3:RAB21:APOC2
Gene Ontology Biological Process	GO_NEGATIVE_REGULATION_OF_TRANSPORT	361	11	0.000424381	0.0144812	PCSK9:NR1H3:APOC3:APOA1:APOE:APOC2:ABCG5:HNF4A:FBLN1:NFKBIL1:CD36
Gene Ontology Biological Process	GO_SECRETION	488	13	0.000464396	0.0155116	CREB3L1:APOA1:SERPINA1:APOH:AXL:GRM2:NISCH:ITIH3:ITIH4:FGB:SPARC:CD36:ABCA1
Gene Ontology Biological Process	GO_RESPONSE_TO_BIOTIC_STIMULUS	688	16	0.000465067	0.0155116	NR1H3:TIRAP:SCARB1:MAP1A:NLRC5:BECN1:AXL:APOB:AGBL5:STAB1:FGB:SPARC:MICA:NFKBIL1:CD36:ABCA1
Gene Ontology Biological Process	GO_EPITHELIAL_CELL_PROLIFERATION	73	5	0.000505837	0.0167455	APOA1:SIDT2:ACVRL1:SCARB1:C19orf80
Gene Ontology Biological Process	GO_NEGATIVE_REGULATION_OF_MOLECULAR_FUNCTION	846	18	0.000585856	0.0192508	PCSK9:MEN1:APOC3:APOA1:SERPINA1:NLRC5:ANGPTL4:CBLC:APOE:APOC2:GCKR:HNF4A:PPARA:GRM2:ITIH3:ITIH4:NFKBIL1:LPA
Gene Ontology Biological Process	GO_SMALL_MOLECULE_BIOSYNTHETIC_PROCESS	381	11	0.000664958	0.0216894	APOA5:APOA4:APOA1:PRKAG1:PCK2:LIPC:LCAT:G6PC:PCK1:NPC1L1:LPL
Gene Ontology Biological Process	GO_NEGATIVE_REGULATION_OF_MULTICELLULAR_ORGANISMAL_PROCESS	787	17	0.000709485	0.0229728	PCSK9:NR1H3:MEN1:APOC3:APOA1:ACVRL1:NLRC5:APOH:AXL:APOE:APOC2:ABCG5:FBLN1:STAB1:FGB:SPARC:NFKBIL1
Gene Ontology Biological Process	GO_RESPONSE_TO_MOLECULE_OF_BACTERIAL_ORIGIN	276	9	0.000885956	0.0280722	NR1H3:TIRAP:SCARB1:AXL:APOB:SPARC:NFKBIL1:CD36:ABCA1
Gene Ontology Biological Process	GO_LIPID_BIOSYNTHETIC_PROCESS	462	12	0.000959786	0.0301958	APOA5:APOA4:APOA1:PRKAG1:SCARB1:DDHD1:LIPC:LCAT:PCK1:PLA2G12A:NPC1L1:LPL
Gene Ontology Biological Process	GO_NEGATIVE_REGULATION_OF_DEFENSE_RESPONSE	127	6	0.00101294	0.0314225	NR1H3:APOA1:NLRC5:APOE:PPARA:MICA
Gene Ontology Biological Process	GO_REGULATION_OF_BODY_FLUID_LEVELS	408	11	0.00116125	0.0355264	NR1H3:SH2B3:SERPINA1:APOH:DOCK6:AXL:APOE:HNF4A:FBLN1:FGB:CD36
Reactome	REACTOME_LIPOPROTEIN_METABOLISM	26	15	6.73732e-25	4.54095e-22	APOA5:APOC3:APOA1:SCARB1:LIPC:CETP:LCAT:LDLR:APOE:APOC2:APOB:MTTP:LPA:LPL:ABCA1
Reactome	REACTOME_LIPID_DIGESTION_MOBILIZATION_AND_TRANSPORT	38	16	1.4345e-23	4.83425e-21	APOA5:APOC3:APOA1:SCARB1:LIPC:CETP:LCAT:LDLR:APOE:APOC2:APOB:ABCG5:MTTP:LPA:LPL:ABCA1
Reactome	REACTOME_CHYLOMICRON_MEDIATED_LIPID_TRANSPORT	14	10	2.44173e-18	5.48575e-16	APOA5:APOC3:APOA1:LIPC:LDLR:APOE:APOC2:APOB:MTTP:LPL
Reactome	REACTOME_HDL_MEDIATED_LIPID_TRANSPORT	15	8	2.14755e-13	3.61861e-11	APOC3:APOA1:SCARB1:CETP:LCAT:APOE:APOC2:ABCA1
Reactome	REACTOME_METABOLISM_OF_LIPIDS_AND_LIPOPROTEINS	409	22	1.44222e-11	1.94411e-09	PNPLA2:APOA5:APOC3:APOA1:ACADS:SCARB1:LIPC:CETP:LCAT:ANGPTL4:LDLR:APOE:APOC2:APOB:ABCG5:PPARA:MTTP:PLA2G12A:LPA:CD36:LPL:ABCA1
Reactome	REACTOME_PPARA_ACTIVATES_GENE_EXPRESSION	87	6	0.000132659	0.0139965	APOA5:APOA1:ANGPTL4:PPARA:CD36:ABCA1
Reactome	REACTOME_TRANSCRIPTIONAL_REGULATION_OF_WHITE_ADIPOCYTE_DIFFERENTIATION	56	5	0.000145364	0.0139965	ANGPTL4:PCK1:PPARA:CD36:LPL
Reactome	REACTOME_RESPONSE_TO_ELEVATED_PLATELET_CYTOSOLIC_CA2_	62	5	0.000235848	0.0198702	APOA1:SERPINA1:FGB:SPARC:CD36
Reactome	REACTOME_FATTY_ACID_TRIACYLGLYCEROL_AND_KETONE_BODY_METABOLISM	143	7	0.000311235	0.0209773	APOA5:APOA1:ACADS:ANGPTL4:PPARA:CD36:ABCA1
* One-sided hypergeometric test P-value
