# Supplementary material for: Multi-trait analysis of rare-variant association summary statistics using MTAR
Source: Nat Commun. 2020 Jun 5;11:2850. doi: 10.1038/s41467-020-16591-0 (PMC7275056; doi:10.1038/s41467-020-16591-0)
Supplement: Supplementary file 5 — Supplementary Data 2 [file 41467_2020_16591_MOESM5_ESM.xlsx]

## Sheet: Sheet1
Supplementary Data 2. Association evidence from the Open Targets database for the traits LDL, HDL and TG.
Gene	Study.ID	Reported.Trait	PMID	Author	Date	Study.N.Initial	Study.N.Replication	Study.N.Cases	Index.Variant.ID	Index.Variant.RSID	Z-test P.Value	Beta	Beta.CI.Lower	Beta.CI.Upper
ACADS	GCST002898	LDL cholesterol	PMID:25961943	Surakka I	2015-05-11	58358	NA	NA	12_121005313_A_G	rs1169314	2e-08	0.037	0.0240777	0.0499223
ACADS	GCST000287	LDL cholesterol	PMID:19060906	Kathiresan S	2008-12-07	19840	20623	NA	12_120951159_A_C	rs2650000	2e-08	-0.07	-0.0944476	-0.0455524
ACADS	GCST000759	LDL cholesterol	PMID:20686565	Teslovich TM	2010-08-05	95454	NA	NA	12_120978847_A_C	rs1169288	1e-15	1.42	1.07326	1.76674
ACADS	GCST006612	LDL cholesterol	PMID:30275531	Klarin D	2018-10-01	297626	319677	NA	12_120978847_A_C	rs1169288	1e-27	0.0327	0.026827	0.038573
ACADS	GCST002222	LDL cholesterol	PMID:24097068	Willer CJ	2013-10-06	94595	93982	NA	12_120978847_A_C	rs1169288	6.447e-21	0.0375	0.02966	0.04534
CKAP5	GCST002223	HDL cholesterol	PMID:24097068	Willer CJ	2013-10-06	94595	93982	NA	11_46721697_T_C	rs3136441	7e-29	0.054	0.0445093	0.0634907
CKAP5	GCST000755	HDL cholesterol	PMID:20686565	Teslovich TM	2010-08-05	99900	NA	NA	11_46721697_T_C	rs3136441	3e-18	0.78	0.604507	0.955493
CKAP5	GCST002216	Triglycerides	PMID:24097068	Willer CJ	2013-10-06	94595	93982	NA	11_47273075_T_C	rs10501321	1.412e-08	-0.0216	-0.02846	-0.01474
CKAP5	GCST006611	HDL cholesterol	PMID:30275531	Klarin D	2018-10-01	297626	319677	NA	11_47244920_G_C	rs75393320	8e-45	NA	NA	NA
CKAP5	GCST006613	Triglycerides	PMID:30275531	Klarin D	2018-10-01	297626	319677	NA	11_47264739_T_C	rs7120118	1e-22	-0.0275	-0.0329933	-0.0220067
CKAP5	GCST002899	HDL cholesterol	PMID:25961943	Surakka I	2015-05-11	62166	NA	NA	11_47224846_G_A	rs7395581	2e-21	-0.059	-0.0711662	-0.0468338
CKAP5	GCST000284	HDL cholesterol	PMID:19060910	Sabatti C	2008-12-07	4763	NA	NA	11_47264739_T_C	rs7120118	4e-08	0.04	0.0257217	0.0542783
COL18A1	GCST006613	Triglycerides	PMID:30275531	Klarin D	2018-10-01	297626	319677	NA	21_45455861_G_A	rs114139997	1e-28	-0.2399	-0.282184	-0.197616
CREB3L1	GCST006612	LDL cholesterol	PMID:30275531	Klarin D	2018-10-01	297626	319677	NA	11_46279704_A_G	rs73461870	3e-08	0.0249	0.0160929	0.0337071
CREB3L1	GCST000755	HDL cholesterol	PMID:20686565	Teslovich TM	2010-08-05	99900	NA	NA	11_46721697_T_C	rs3136441	3e-18	0.78	0.604507	0.955493
CREB3L1	GCST002223	HDL cholesterol	PMID:24097068	Willer CJ	2013-10-06	94595	93982	NA	11_46721697_T_C	rs3136441	7e-29	0.054	0.0445093	0.0634907
CREB3L1	GCST002216	Triglycerides	PMID:24097068	Willer CJ	2013-10-06	94595	93982	NA	11_47273075_T_C	rs10501321	1.412e-08	-0.0216	-0.02846	-0.01474
DSCAML1	GCST006613	Triglycerides	PMID:30275531	Klarin D	2018-10-01	297626	319677	NA	11_117628414_C_A	rs576907609	2e-14	-0.3111	-0.3908	-0.2314
DSCAML1	GCST000300	Triglycerides	PMID:19074352	Pollin TI	2008-12-17	809	698	NA	11_117661016_C_T	rs10892151	3e-29	NA	NA	NA
DSCAML1	GCST004207	HDL cholesterol	PMID:28270201	Nagy R	2017-03-07	19223	NA	NA	11_117349713_A_C	rs192489212	1e-09	0.972649	0.660607	1.28469
GEMIN4	GCST006611	HDL cholesterol	PMID:30275531	Klarin D	2018-10-01	297626	319677	NA	17_583581_C_A	rs12938449	1e-08	-0.018	-0.0241563	-0.0118437
HLA-DQB1	GCST006612	LDL cholesterol	PMID:30275531	Klarin D	2018-10-01	297626	319677	NA	6_32695620_A_G	rs13205804	3e-21	0.0391	0.0310013	0.0471987
HLA-DQB1	GCST002897	Triglycerides	PMID:25961943	Surakka I	2015-05-11	62166	NA	NA	6_32243022_A_G	rs419132	5e-12	0.056	0.0401056	0.0718944
HLA-DQB1	GCST000759	LDL cholesterol	PMID:20686565	Teslovich TM	2010-08-05	95454	NA	NA	6_32444658_G_A	rs3177928	2e-15	1.83	1.37834	2.28166
HLA-DQB1	GCST002898	LDL cholesterol	PMID:25961943	Surakka I	2015-05-11	58358	NA	NA	6_32490183_A_G	rs114067101	8e-13	0.091	0.0660934	0.115907
HLA-DQB1	GCST007142	Triglycerides	PMID:29507422	Hoffmann TJ	2018-03-05	87819	NA	NA	6_32701596_C_T	rs11752643	1e-18	0.096	0.0747032	0.117297
ITIH3	GCST006611	HDL cholesterol	PMID:30275531	Klarin D	2018-10-01	297626	319677	NA	3_52338350_T_C	rs11706108	2e-14	0.026	0.0193391	0.0326609
ITIH3	GCST002223	HDL cholesterol	PMID:24097068	Willer CJ	2013-10-06	94595	93982	NA	3_52498102_A_G	rs13326165	9e-11	-0.029	-0.0377677	-0.0202323
KIAA1324L	GCST006612	LDL cholesterol	PMID:30275531	Klarin D	2018-10-01	297626	319677	NA	7_87447271_C_A	rs1014283	7e-10	-0.0164	-0.021613	-0.011187
LAIR1	GCST006611	HDL cholesterol	PMID:30275531	Klarin D	2018-10-01	297626	319677	NA	19_54295230_A_G	rs380267	4e-71	0.0622	0.0553632	0.0690368
LAIR1	GCST002899	HDL cholesterol	PMID:25961943	Surakka I	2015-05-11	62166	NA	NA	19_54304302_T_C	rs759819	6e-13	0.046	0.0334786	0.0585214
MCL1	GCST006611	HDL cholesterol	PMID:30275531	Klarin D	2018-10-01	297626	319677	NA	1_149937602_G_A	rs10494363	4e-10	0.0297	0.0203921	0.0390079
MCL1	GCST006611	HDL cholesterol	PMID:30275531	Klarin D	2018-10-01	297626	319677	NA	1_150968149_T_G	rs267738	6e-12	0.0248	0.0177345	0.0318655
MCL1	GCST002222	LDL cholesterol	PMID:24097068	Willer CJ	2013-10-06	94595	93982	NA	1_150986360_A_G	rs267733	5.285e-09	-0.0331	-0.043488	-0.022712
MEN1	GCST007142	Triglycerides	PMID:29507422	Hoffmann TJ	2018-03-05	87819	NA	NA	11_64109691_C_T	rs11231698	6e-09	0.051	0.0338152	0.0681848
MTTP	GCST006611	HDL cholesterol	PMID:30275531	Klarin D	2018-10-01	297626	319677	NA	4_99596167_C_T	rs12509976	8e-13	0.0394	0.0286163	0.0501837
MTTP	GCST006613	Triglycerides	PMID:30275531	Klarin D	2018-10-01	297626	319677	NA	4_99121070_T_C	rs6532795	1e-08	0.0168	0.0110541	0.0225459
MTTP	GCST002223	HDL cholesterol	PMID:24097068	Willer CJ	2013-10-06	94595	93982	NA	4_99093654_A_G	rs2602836	5e-08	-0.019	-0.0258314	-0.0121686
MTTP	GCST007142	Triglycerides	PMID:29507422	Hoffmann TJ	2018-03-05	87819	NA	NA	4_99115308_C_T	rs12513358	6e-09	0.027	0.0179021	0.0360979
MTTP	GCST002899	HDL cholesterol	PMID:25961943	Surakka I	2015-05-11	62166	NA	NA	4_99302913_G_A	rs13132430	1e-08	0.17	0.111857	0.228143
NOTCH4	GCST000759	LDL cholesterol	PMID:20686565	Teslovich TM	2010-08-05	95454	NA	NA	6_32444658_G_A	rs3177928	2e-15	1.83	1.37834	2.28166
NOTCH4	GCST003216	LDL cholesterol	PMID:26582766	Lu X	2015-11-18	8344	14739	NA	6_31272702_T_G	rs9357121	3e-10	-1.842	-2.41518	-1.26882
NOTCH4	GCST007142	Triglycerides	PMID:29507422	Hoffmann TJ	2018-03-05	87819	NA	NA	6_31297713_T_C	rs2247056	2e-14	0.034	0.0252896	0.0427104
NOTCH4	GCST000758	Triglycerides	PMID:20686565	Teslovich TM	2010-08-05	96598	NA	NA	6_31297713_T_C	rs2247056	2e-15	2.99	2.25204	3.72796
NOTCH4	GCST007142	Triglycerides	PMID:29507422	Hoffmann TJ	2018-03-05	87819	NA	NA	6_31918153_C_T	rs3128759	9e-17	0.034	0.0259878	0.0420122
NOTCH4	GCST006612	LDL cholesterol	PMID:30275531	Klarin D	2018-10-01	297626	319677	NA	6_32695620_A_G	rs13205804	3e-21	0.0391	0.0310013	0.0471987
NOTCH4	GCST002897	Triglycerides	PMID:25961943	Surakka I	2015-05-11	62166	NA	NA	6_32243022_A_G	rs419132	5e-12	0.056	0.0401056	0.0718944
NOTCH4	GCST002898	LDL cholesterol	PMID:25961943	Surakka I	2015-05-11	58358	NA	NA	6_32490183_A_G	rs114067101	8e-13	0.091	0.0660934	0.115907
NOTCH4	GCST007142	Triglycerides	PMID:29507422	Hoffmann TJ	2018-03-05	87819	NA	NA	6_32701596_C_T	rs11752643	1e-18	0.096	0.0747032	0.117297
NR1H3	GCST006611	HDL cholesterol	PMID:30275531	Klarin D	2018-10-01	297626	319677	NA	11_47244920_G_C	rs75393320	8e-45	NA	NA	NA
NR1H3	GCST006613	Triglycerides	PMID:30275531	Klarin D	2018-10-01	297626	319677	NA	11_47264739_T_C	rs7120118	1e-22	-0.0275	-0.0329933	-0.0220067
NR1H3	GCST002899	HDL cholesterol	PMID:25961943	Surakka I	2015-05-11	62166	NA	NA	11_47224846_G_A	rs7395581	2e-21	-0.059	-0.0711662	-0.0468338
NR1H3	GCST000284	HDL cholesterol	PMID:19060910	Sabatti C	2008-12-07	4763	NA	NA	11_47264739_T_C	rs7120118	4e-08	0.04	0.0257217	0.0542783
NR1H3	GCST002216	Triglycerides	PMID:24097068	Willer CJ	2013-10-06	94595	93982	NA	11_47273075_T_C	rs10501321	1.412e-08	-0.0216	-0.02846	-0.01474
NR1H3	GCST002223	HDL cholesterol	PMID:24097068	Willer CJ	2013-10-06	94595	93982	NA	11_46721697_T_C	rs3136441	7e-29	0.054	0.0445093	0.0634907
NR1H3	GCST000755	HDL cholesterol	PMID:20686565	Teslovich TM	2010-08-05	99900	NA	NA	11_46721697_T_C	rs3136441	3e-18	0.78	0.604507	0.955493
NR1H3	GCST006612	LDL cholesterol	PMID:30275531	Klarin D	2018-10-01	297626	319677	NA	11_46279704_A_G	rs73461870	3e-08	0.0249	0.0160929	0.0337071
NR1H3	GCST000288	HDL cholesterol	PMID:19060911	Aulchenko YS	2008-12-07	21412	NA	NA	11_48497341_A_G	rs7395662	6e-11	-0.07	-0.0909666	-0.0490334
PCK2	GCST002898	LDL cholesterol	PMID:25961943	Surakka I	2015-05-11	58358	NA	NA	14_24402720_C_T	rs11621792	2e-08	0.037	0.0240777	0.0499223
PCK2	GCST002222	LDL cholesterol	PMID:24097068	Willer CJ	2013-10-06	94595	93982	NA	14_24414681_G_A	rs8017377	3e-15	0.0303	0.022852	0.037748
PCK2	GCST000759	LDL cholesterol	PMID:20686565	Teslovich TM	2010-08-05	95454	NA	NA	14_24414681_G_A	rs8017377	4e-11	1.17	0.82276	1.51724
PLA2G12A	GCST006613	Triglycerides	PMID:30275531	Klarin D	2018-10-01	297626	319677	NA	4_109717608_A_G	rs41278045	1e-12	0.2008	0.145605	0.255995
PLA2G12A	GCST006611	HDL cholesterol	PMID:30275531	Klarin D	2018-10-01	297626	319677	NA	4_109717608_A_G	rs41278045	2e-08	-0.1564	-0.211023	-0.101777
PLCB3	GCST007142	Triglycerides	PMID:29507422	Hoffmann TJ	2018-03-05	87819	NA	NA	11_64109691_C_T	rs11231698	6e-09	0.051	0.0338152	0.0681848
PLCB3	GCST006611	HDL cholesterol	PMID:30275531	Klarin D	2018-10-01	297626	319677	NA	11_64250632_A_AC	rs71468663	2e-15	NA	NA	NA
PLCB3	GCST006611	HDL cholesterol	PMID:30275531	Klarin D	2018-10-01	297626	319677	NA	11_64250632_A_ACC	rs71468663	2e-15	NA	NA	NA
SH2B3	GCST006611	HDL cholesterol	PMID:30275531	Klarin D	2018-10-01	297626	319677	NA	12_111466567_T_A	rs4766578	1e-14	NA	NA	NA
SH2B3	GCST006612	LDL cholesterol	PMID:30275531	Klarin D	2018-10-01	297626	319677	NA	12_111569952_C_T	rs653178	4e-20	0.0258	0.0202963	0.0313037
SH2B3	GCST002222	LDL cholesterol	PMID:24097068	Willer CJ	2013-10-06	94595	93982	NA	12_111634620_A_G	rs11065987	1.204e-11	-0.0269	-0.034348	-0.019452
SH2B3	GCST000759	LDL cholesterol	PMID:20686565	Teslovich TM	2010-08-05	95454	NA	NA	12_111634620_A_G	rs11065987	2e-09	-0.97	-1.28698	-0.653017
SH2B3	GCST003217	Triglycerides	PMID:26582766	Lu X	2015-11-18	8344	14739	NA	12_112379979_T_A	rs11066280	1e-08	NA	NA	NA
SH2B3	GCST001237	HDL cholesterol	PMID:21909109	Kim YJ	2011-09-11	12545	30395	NA	12_110976657_T_G	rs12229654	3e-23	-0.028	-0.0335252	-0.0224748
SH2B3	GCST001237	HDL cholesterol	PMID:21909109	Kim YJ	2011-09-11	12545	30395	NA	12_112207597_G_A	rs2074356	7e-37	-0.035	-0.0404072	-0.0295928
SHBG	GCST006613	Triglycerides	PMID:30275531	Klarin D	2018-10-01	297626	319677	NA	17_7634474_T_C	rs727428	1e-11	-0.0187	-0.0240849	-0.0133151
SHBG	GCST006612	LDL cholesterol	PMID:30275531	Klarin D	2018-10-01	297626	319677	NA	17_7116978_T_C	rs535064984	7e-32	-0.3813	-0.4449	-0.3177
SHBG	GCST002898	LDL cholesterol	PMID:25961943	Surakka I	2015-05-11	58358	NA	NA	17_7176997_C_T	rs55714927	9e-12	-0.058	-0.0746646	-0.0413354
SHBG	GCST002222	LDL cholesterol	PMID:24097068	Willer CJ	2013-10-06	94595	93982	NA	17_7188331_T_C	rs314253	3.436e-10	-0.0242	-0.031648	-0.016752
SIDT2	GCST004207	HDL cholesterol	PMID:28270201	Nagy R	2017-03-07	19223	NA	NA	11_117183243_G_A	rs530885291	1e-19	1.02834	0.80658	1.25009
SIDT2	GCST002216	Triglycerides	PMID:24097068	Willer CJ	2013-10-06	94595	93982	NA	11_116851325_G_T	rs10047462	6.55e-107	-0.13	-0.141172	-0.118828
SIDT2	GCST000137	Triglycerides	PMID:18193046	Kooner JS	2008-01-13	2011	10536	NA	11_116861796_G_T	rs2075292	5e-08	-8.7	-11.8281	-5.57194
SIDT2	GCST000282	LDL cholesterol	PMID:19060911	Aulchenko YS	2008-12-07	17797	NA	NA	11_116733008_C_A	rs12272004	5e-13	0.18	0.131172	0.228828
SIDT2	GCST000289	Triglycerides	PMID:19060911	Aulchenko YS	2008-12-07	17815	NA	NA	11_116733008_C_A	rs12272004	5e-13	0.18	0.131172	0.228828
SIDT2	GCST000139	Triglycerides	PMID:18193043	Willer CJ	2008-01-13	8684	9741	NA	11_116781491_C_T	rs12286037	1e-26	25.82	21.0911	30.5489
SIDT2	GCST002216	Triglycerides	PMID:24097068	Willer CJ	2013-10-06	94595	93982	NA	11_116766430_C_T	rs12294259	1.79e-200	0.219	0.205476	0.232524
SIDT2	GCST000138	Triglycerides	PMID:18193044	Kathiresan S	2008-01-13	2758	18554	NA	11_116748357_C_G	rs28927680	2e-17	NA	NA	NA
SIDT2	GCST002222	LDL cholesterol	PMID:24097068	Willer CJ	2013-10-06	94595	93982	NA	11_116742944_C_T	rs12280753	1.446e-17	0.0612	0.047284	0.075116
SIDT2	GCST002468	Triglycerides	PMID:24886709	Ko A	2014-06-02	3323	6017	1678	11_116936627_G_A	rs139961185	7e-09	1.44*	1.2728083709656*	1.62915333313443*
SIDT2	GCST000809	Triglycerides	PMID:20864672	Waterworth DM	2010-09-23	17723	47439	NA	11_116714271_C_T	rs4938303	4e-21	-0.07	-0.0845453	-0.0554547
SIDT2	GCST000137	Triglycerides	PMID:18193046	Kooner JS	2008-01-13	2011	10536	NA	11_116736721_C_T	rs1558861	2e-26	-17	-20.1324	-13.8676
SIDT2	GCST000584	Triglycerides	PMID:20139978	Kamatani Y	2010-02-07	8993	NA	NA	11_116715567_T_C	rs7350481	1e-49	0.241	0.209139	0.272861
SIDT2	GCST002222	LDL cholesterol	PMID:24097068	Willer CJ	2013-10-06	94595	93982	NA	11_116781707_G_A	rs6589566	1.727e-23	-0.0754	-0.089316	-0.061484
SIDT2	GCST000131	LDL cholesterol	PMID:18179892	Wallace C	2008-01-10	1955	4955	NA	11_116781707_G_A	rs6589566	3e-11	NA	NA	NA
SIDT2	GCST006613	Triglycerides	PMID:30275531	Klarin D	2018-10-01	297626	319677	NA	11_116715567_T_C	rs7350481	1e-300	-0.2272	-0.239214	-0.215186
SIDT2	GCST002216	Triglycerides	PMID:24097068	Willer CJ	2013-10-06	94595	93982	NA	11_116768388_A_G	rs10790162	1.1e-249	-0.2305	-0.24324	-0.21776
SIDT2	GCST002219	Triglycerides	PMID:24097068	Willer CJ	2013-10-06	94595	8743	NA	11_116776891_C_T	rs2160669	3e-128	NA	NA	NA
SIDT2	GCST002216	Triglycerides	PMID:24097068	Willer CJ	2013-10-06	94595	93982	NA	11_116755181_T_C	rs67120644	9.233e-10	-0.0429	-0.055836	-0.029964
SIDT2	GCST001230	Triglycerides	PMID:21909109	Kim YJ	2011-09-11	12545	30395	NA	11_116783719_C_T	rs603446	2e-86	-0.0876	-0.0963138	-0.0788862
SIDT2	GCST001237	HDL cholesterol	PMID:21909109	Kim YJ	2011-09-11	12545	30395	NA	11_116746524_A_C	rs11216126	3e-34	0.0322	0.0270281	0.0373719
SIDT2	GCST003215	HDL cholesterol	PMID:26582766	Lu X	2015-11-18	8344	14739	NA	11_116792991_G_A	rs662799	2e-85	2.516	2.26423	2.76777
SIDT2	GCST001367	Triglycerides	PMID:22171074	Tan A	2011-12-30	1999	1496	NA	11_116791863_C_T	rs651821	9e-26	NA	NA	NA
SIDT2	GCST004242	HDL cholesterol	PMID:28371326	Zhu Y	2017-03-30	1742	10978	862	11_116791863_C_T	rs651821	6e-48	0.07	0.0605693	0.0794307
SIDT2	GCST003217	Triglycerides	PMID:26582766	Lu X	2015-11-18	8344	14739	NA	11_116792991_G_A	rs662799	4e-213	-0.081	-0.0860954	-0.0759046
SIDT2	GCST002468	Triglycerides	PMID:24886709	Ko A	2014-06-02	3323	6017	1678	11_116778201_G_C	rs964184	6e-33	NA	NA	NA
SIDT2	GCST002223	HDL cholesterol	PMID:24097068	Willer CJ	2013-10-06	94595	93982	NA	11_116778201_G_C	rs964184	6e-48	NA	NA	NA
SIDT2	GCST000805	HDL cholesterol	PMID:20864672	Waterworth DM	2010-09-23	17723	47439	NA	11_116778201_G_C	rs964184	2e-11	NA	NA	NA
SIDT2	GCST000286	Triglycerides	PMID:19060906	Kathiresan S	2008-12-07	19840	20623	NA	11_116778201_G_C	rs964184	4e-62	NA	NA	NA
SIDT2	GCST005058	HDL cholesterol	PMID:28887542	Prins BP	2017-09-08	9796	25901	NA	11_116752497_TA_T	rs1223100496	2.0338e-11	0.14	0.1008	0.1792
SIDT2	GCST002898	LDL cholesterol	PMID:25961943	Surakka I	2015-05-11	58358	NA	NA	11_116778201_G_C	rs964184	4e-18	NA	NA	NA
SIDT2	GCST000290	HDL cholesterol	PMID:19060906	Kathiresan S	2008-12-07	19840	20623	NA	11_116778201_G_C	rs964184	1e-12	NA	NA	NA
SIDT2	GCST007142	Triglycerides	PMID:29507422	Hoffmann TJ	2018-03-05	87819	NA	NA	11_116778201_G_C	rs964184	1e-300	NA	NA	NA
SIDT2	GCST002897	Triglycerides	PMID:25961943	Surakka I	2015-05-11	62166	NA	NA	11_116778201_G_C	rs964184	2e-157	NA	NA	NA
SIDT2	GCST000755	HDL cholesterol	PMID:20686565	Teslovich TM	2010-08-05	99900	NA	NA	11_116778201_G_C	rs964184	5e-47	NA	NA	NA
SIDT2	GCST002899	HDL cholesterol	PMID:25961943	Surakka I	2015-05-11	62166	NA	NA	11_116778201_G_C	rs964184	1e-28	NA	NA	NA
SIDT2	GCST000758	Triglycerides	PMID:20686565	Teslovich TM	2010-08-05	96598	NA	NA	11_116778201_G_C	rs964184	7e-240	NA	NA	NA
SIDT2	GCST000759	LDL cholesterol	PMID:20686565	Teslovich TM	2010-08-05	95454	NA	NA	11_116778201_G_C	rs964184	1e-26	NA	NA	NA
SIDT2	GCST002222	LDL cholesterol	PMID:24097068	Willer CJ	2013-10-06	94595	93982	NA	11_116799112_G_A	rs11216137	1.478e-11	-0.0565	-0.072376	-0.040624
SIDT2	GCST006612	LDL cholesterol	PMID:30275531	Klarin D	2018-10-01	297626	319677	NA	11_116817950_G_A	rs145859971	8e-10	-0.0743	-0.0979989	-0.0506011
SIDT2	GCST002216	Triglycerides	PMID:24097068	Willer CJ	2013-10-06	94595	93982	NA	11_116820918_C_A	rs5110	2.137e-34	0.156	0.131696	0.180304
SIDT2	GCST006611	HDL cholesterol	PMID:30275531	Klarin D	2018-10-01	297626	319677	NA	11_116830638_G_A	rs138326449	5e-134	0.7285	0.670545	0.786455
SIDT2	GCST004207	HDL cholesterol	PMID:28270201	Nagy R	2017-03-07	19223	NA	NA	11_116830638_G_A	rs138326449	3e-20	0.980994	0.772429	1.18956
SIDT2	GCST002469	HDL cholesterol	PMID:24886709	Ko A	2014-06-02	3701	6017	NA	11_117014073_G_A	rs11216230	3e-10	0.22	0.151542	0.288458
SIDT2	GCST004207	HDL cholesterol	PMID:28270201	Nagy R	2017-03-07	19223	NA	NA	11_117349713_A_C	rs192489212	1e-09	0.972649	0.660607	1.28469
SIDT2	GCST006613	Triglycerides	PMID:30275531	Klarin D	2018-10-01	297626	319677	NA	11_117628414_C_A	rs576907609	2e-14	-0.3111	-0.3908	-0.2314
SIDT2	GCST000300	Triglycerides	PMID:19074352	Pollin TI	2008-12-17	809	698	NA	11_117661016_C_T	rs10892151	3e-29	NA	NA	NA
STAB1	GCST002223	HDL cholesterol	PMID:24097068	Willer CJ	2013-10-06	94595	93982	NA	3_52498102_A_G	rs13326165	9e-11	-0.029	-0.0377677	-0.0202323
STAB1	GCST006611	HDL cholesterol	PMID:30275531	Klarin D	2018-10-01	297626	319677	NA	3_52338350_T_C	rs11706108	2e-14	0.026	0.0193391	0.0326609
STAB1	GCST006612	LDL cholesterol	PMID:30275531	Klarin D	2018-10-01	297626	319677	NA	3_51995975_G_A	rs62259757	4e-09	0.0388	0.0258759	0.0517241
TSGA10IP	GCST002223	HDL cholesterol	PMID:24097068	Willer CJ	2013-10-06	94595	93982	NA	11_65623846_G_A	rs12801636	3e-08	0.024	0.0155112	0.0324888
TSGA10IP	GCST006611	HDL cholesterol	PMID:30275531	Klarin D	2018-10-01	297626	319677	NA	11_65638129_G_T	rs2306363	5e-10	0.0227	0.0155459	0.0298541
TSGA10IP	GCST006613	Triglycerides	PMID:30275531	Klarin D	2018-10-01	297626	319677	NA	11_65715899_C_G	rs75601653	2e-08	NA	NA	NA
ZNF572	GCST002216	Triglycerides	PMID:24097068	Willer CJ	2013-10-06	94595	93982	NA	8_125470379_C_A	rs2954022	2.23e-113	-0.078	-0.084468	-0.071532
ZNF572	GCST000809	Triglycerides	PMID:20864672	Waterworth DM	2010-09-23	17723	47439	NA	8_125478730_A_T	rs2954029	2e-11	NA	NA	NA
ZNF572	GCST000755	HDL cholesterol	PMID:20686565	Teslovich TM	2010-08-05	99900	NA	NA	8_125478730_A_T	rs2954029	6e-19	NA	NA	NA
ZNF572	GCST002222	LDL cholesterol	PMID:24097068	Willer CJ	2013-10-06	94595	93982	NA	8_125478730_A_T	rs2954029	2.095e-50	-0.0564	-0.063456	-0.049344
ZNF572	GCST000759	LDL cholesterol	PMID:20686565	Teslovich TM	2010-08-05	95454	NA	NA	8_125478730_A_T	rs2954029	3e-29	NA	NA	NA
ZNF572	GCST002899	HDL cholesterol	PMID:25961943	Surakka I	2015-05-11	62166	NA	NA	8_125470379_C_A	rs2954022	1e-09	0.036	0.0244506	0.0475494
ZNF572	GCST002223	HDL cholesterol	PMID:24097068	Willer CJ	2013-10-06	94595	93982	NA	8_125478730_A_T	rs2954029	3e-29	NA	NA	NA
ZNF572	GCST000138	Triglycerides	PMID:18193044	Kathiresan S	2008-01-13	2758	18554	NA	8_125474167_A_G	rs17321515	4e-17	-0.08	-0.098638	-0.061362
ZNF572	GCST000139	Triglycerides	PMID:18193043	Willer CJ	2008-01-13	8684	9741	NA	8_125474167_A_G	rs17321515	7e-13	-6.42	-8.17267	-4.66733
ZNF572	GCST000286	Triglycerides	PMID:19060906	Kathiresan S	2008-12-07	19840	20623	NA	8_125478730_A_T	rs2954029	3e-19	NA	NA	NA
ZNF572	GCST000758	Triglycerides	PMID:20686565	Teslovich TM	2010-08-05	96598	NA	NA	8_125478730_A_T	rs2954029	3e-55	NA	NA	NA
ZNF572	GCST001230	Triglycerides	PMID:21909109	Kim YJ	2011-09-11	12545	30395	NA	8_125465736_G_C	rs2001945	1e-20	NA	NA	NA
ZNF572	GCST003217	Triglycerides	PMID:26582766	Lu X	2015-11-18	8344	14739	NA	8_125478730_A_T	rs2954029	2e-20	NA	NA	NA
ZNF572	GCST006612	LDL cholesterol	PMID:30275531	Klarin D	2018-10-01	297626	319677	NA	8_125466208_T_C	rs2001846	3e-82	-0.0539	-0.0593992	-0.0484008
ZNF572	GCST007142	Triglycerides	PMID:29507422	Hoffmann TJ	2018-03-05	87819	NA	NA	8_125469835_A_G	rs2954021	1e-112	-0.084	-0.0912969	-0.0767031
ZNF572	GCST006611	HDL cholesterol	PMID:30275531	Klarin D	2018-10-01	297626	319677	NA	8_125495147_C_A	rs2954038	1e-41	0.041	0.0350619	0.0469381
ZNF572	GCST002216	Triglycerides	PMID:24097068	Willer CJ	2013-10-06	94595	93982	NA	8_125495066_T_C	rs2980888	3.037e-84	-0.0773	-0.084748	-0.069852
ZNF572	GCST002899	HDL cholesterol	PMID:25961943	Surakka I	2015-05-11	62166	NA	NA	8_125470379_C_T	rs2954022	1e-09	0.036	0.0244506	0.0475494
ZNF76	GCST006611	HDL cholesterol	PMID:30275531	Klarin D	2018-10-01	297626	319677	NA	6_34700858_C_T	rs9368830	4e-21	0.0277	0.0219442	0.0334558
ZNF76	GCST000755	HDL cholesterol	PMID:20686565	Teslovich TM	2010-08-05	99900	NA	NA	6_34585020_G_A	rs2814944	4e-09	-0.49	-0.653217	-0.326783
ZNF76	GCST002899	HDL cholesterol	PMID:25961943	Surakka I	2015-05-11	62166	NA	NA	6_34729337_T_A	rs2764209	6e-10	NA	NA	NA
ZNF76	GCST006612	LDL cholesterol	PMID:30275531	Klarin D	2018-10-01	297626	319677	NA	6_34624313_A_G	rs6907508	3e-08	-0.0244	-0.0330303	-0.0157697
* estimate of odds ratio and the corresponding confidence interval
