# Supplementary material for: Multi-trait analysis of rare-variant association summary statistics using MTAR
Source: Nat Commun. 2020 Jun 5;11:2850. doi: 10.1038/s41467-020-16591-0 (PMC7275056; doi:10.1038/s41467-020-16591-0)
Supplement: Supplementary file 6 — Supplementary Data 3 [file 41467_2020_16591_MOESM6_ESM.xlsx]

## Sheet: Sheet1
Supplementary Data 3. Association evidence from the STOPGAP database for the traits LDL, HDL and TG.
gene	disease	msh	Z-test P.value	pubmedid	source	snp.gwas	snp.ld	r2	evidence	v2g.score	gene.score	gene.rank.max	gene.rank.min	gene.distance	gene.best	Evidence.best	gene.score.best	cluster	vep.conseq	vep.severity	vep.aa	vep.condel	eqtl.tissue.pvalue	chic.tissue	chiapet.cell	dhs.type	dhs.fpr	fantom5.tissue	fantom5.fpr	deltasvm.95p	deltasvm.cell	cato.score	cato.motifname	cato.cell	vep.phylop	chr.ld	pos.ld	snp.gwas.orig	init.samp	rep.samp	msh.tree	msh.cat	af.1kg	asn.af.1kg	amr.af.1kg	afr.af.1kg	eur.af.1kg	gene.start	gene.end
ACADS	hdl cholesterol	hypoalphalipoproteinemias	2.66e-12	23063622	grasp	rs35233375	rs35233375	1	;;CCd;;Dd;;;;P;	5	5	1	1	0	ACADS	;;CCd;;Dd;;;;P;	5	58461	NA	NA	NA	NA	NA	CD34;GM12878	NA	d	0.202103	NA	NA	1.91457	4.177-UwDnaseH7esAln;3.541-UwDnaseSknshraAln;3.008-UwDnaseNt2d1Aln;2.6-DukeDnaseIshikawaEst10nm30mAln;2.563-UwDnaseH1hescAln	NA	NA	NA	9.485	12	121177160	rs35233375	66,240 individuals	25,282 individuals	C18.452.584.500.875.330	Metabolic	NA	NA	NA	NA	NA	121163538	121177811
ACADS	ldl cholesterol lipoprotein fraction concentration	dyslipidemias	1.4e-09	19936222	grasp	rs1169300	rs2243458	0.80511	;E;;;;;DS;;;	3	2.41533	5	4	246679	C12orf43	V;E;CCd;;Dp;;;;;	6.41098	56031	NA	NA	NA	NA	Th(7.53e-05)	NA	NA	NA	NA	NA	NA	5.7805	7.785-UwDnaseHmveclblAln;7.58-UwDnaseTh1Aln;7.465-UwDnaseHmvecdbladAln;7.339-UwDnaseHmvecdadAln;6.872-UwDnaseTregwb78495824Aln	NA	NA	NA	0.096	12	121424490	rs1169300	17296 European ancestry samples	Up to 7423 EA samples, Up to 2049 (unspecified) samples	C18.452.584.500	Metabolic	0.31	0.42	0.35	0.11	0.32	121163538	121177811
CKAP5	hdl cholesterol	hypoalphalipoproteinemias	2e-21	25961943	nhgri	rs7395581	rs61896050	0.931304	;;;;;;DS;CT;;	3	2.79391	13	11	441216	MADD	V;E;;;Dd;;DS;CT;;	7.45043	51412	NA	NA	NA	NA	NA	NA	NA	d	0.954903	NA	NA	10.1636	12.823-DukeDnaseGlioblaAln;12.137-DukeDnaseMyometrAln;11.918-DukeDnasePhteAln;11.764-DukeDnaseOsteoblAln;11.549-DukeDnaseRwpe1Aln	0.184	MA0099.1-Fos	HCM;HL60;Heart;Psoas_Muscle;fHeart	-2.321	11	47309063	rs7395581	up to 62,166 European ancestry individuals	NA	C18.452.584.500.875.330	Metabolic	0.45	0.69	0.37	0.46	0.31	46764598	46867847
CREB3L1	hdl cholesterol	hypoalphalipoproteinemias	3e-18	20686565	nhgri	rs3136441	rs3136449	1	;;;;;;;;;	0	0	17	16	401498	F2	V;E;CCd;;;;DS;;;	6	51412	NA	NA	NA	NA	NA	NA	NA	d	0.953191	NA	NA	4.80753	6.897-UwDnaseHct116Aln;6.228-DukeDnaseHelas3Ifna4hAln;6.023-DukeDnaseEcc1Dm002p1hAln;5.85-DukeDnaseGlioblaAln;5.447-DukeDnaseIshikawaEst10nm30mAln	NA	NA	NA	-0.803	11	46744470	rs3136441	99,900 European ancestry individuals	NA	C18.452.584.500.875.330	Metabolic	0.25	0.57	0.27	0.01	0.14	46299212	46342972
DSCAML1	triglycerides	hypertriglyceridemia	3e-29	19074352	nhgri	rs10892151	rs10892151	1	V;;;;;;DS;;;	2	2	1	1	0	DSCAML1	V;;;;;;DS;;;	2	52053	intron_variant	20	NA	NA	NA	NA	NA	NA	NA	NA	NA	5.98805	8.933-UwDnaseHcfaaAln;8.23-DukeDnaseHuvecAln;7.869-UwDnaseHmvecdblneoAln;7.165-UwDnaseHmvecdbladAln;7.061-UwDnaseHmvecdneoAln	NA	NA	NA	0.339	11	117531731	rs10892151	809 Old Order Amish individuals	698 Old Order Amish individuals	C18.452.584.500.500.851	Metabolic	0.08	0.01	0.06	0.26	0.03	117298489	117688240
LAIR1	ldl cholesterol	hypercholesterolemia	1.65e-15	23063622	grasp	rs8112280	rs8112280	1	V;;;;;;;;;	1	1	1	1	1369	LAIR1	V;;;;;;;;;	1	76466	downstream_gene_variant	25	NA	NA	NA	NA	NA	NA	NA	NA	NA	3.19251	4.378-UwDnaseAg04450Aln;3.934-UwDnaseH7esDiffa9dAln;3.913-DukeDnaseHeartocAln;3.907-DukeDnaseT47dEst10nm30mAln;3.539-DukeDnaseCerebrumfrontalocAln	NA	NA	NA	-1.679	19	54863993	rs8112280	66,240 individuals	25,282 individuals	C18.452.584.500.500.396	Metabolic	0.03	0	0.01	0.11	0	54865362	54882165
LAIR1	hdl cholesterol	hypoalphalipoproteinemias	6.06e-13	20686565	grasp	rs651279	rs1645787	0.987105	;;;;Dd;;DS;CT;;	4	3.94842	5	3	49975	LILRA3	V;E;;;Dd;;;CT;;	6	74718	NA	NA	NA	NA	NA	NA	NA	d	0.538207	NA	NA	5.88289	12.136-UwDnaseMonocd14ro1746Aln;11.796-UwDnaseHl60Aln;11.053-UwDnaseNb4Aln;9.698-UwDnaseMonocd14Aln;8.649-UwDnaseCd20ro01778Aln	0.139	Ehf	CD14;CD19;CD20;CD3;CD34;CD3_CordBlood;CD4;HL60;Jurkat;NB4;fIntestine_Sm;fThymus	-0.835	19	54815387	rs651279	Up to 100184 EA individuals	9705 South Asians, 15046 East Asians, 8061 African Americans, 7063 Europeans	C18.452.584.500.875.330	Metabolic	0.38	0.77	0.36	0.07	0.31	54865362	54882165
NR1H3	hdl cholesterol	hypoalphalipoproteinemias	2e-21	25961943	nhgri	rs7395581	rs7129661	0.994138	V;E;CCd;;;;;;;	5	4.97069	3	3	1301	MADD	V;E;;;Dd;;DS;CT;;	7.45043	51412	upstream_gene_variant	24	NA	NA	(BHy(1.85e-05), CEL(3.96e-05), Te(2.35e-06))	CD34;GM12878	NA	NA	NA	NA	NA	3.04459	4.669-DukeDnaseMedullod341Aln;4.212-UwDnaseHcfaaAln;3.956-DukeDnaseGm10248Aln;3.639-UwDnaseH1hescAln;3.609-UwDnaseK562Znf4c50c4Aln	NA	NA	NA	-0.247	11	47268550	rs7395581	up to 62,166 European ancestry individuals	NA	C18.452.584.500.875.330	Metabolic	0.48	0.74	0.38	0.52	0.31	47269851	47290396
SIDT2	hdl cholesterol small lipoprotein fraction concentration	dyslipidemias	1.48e-28	19936222	grasp	rs518181	rs10892053	0.956796	;E;;;;;DS;;;	4	3.82718	4	2	192446	APOA1	V;E;CCd;;;;;;;	3.82733	51403	NA	NA	NA	NA	(Lu(2.16e-06), Th(1.56e-05), WB(1.53e-06))	NA	NA	NA	NA	NA	NA	16.7281	19.615-DukeDnaseK562Saha1u72hrAln;19.595-UwDnaseK562Znff41b2Aln;19.555-UwDnaseK562Znfb34a8Aln;19.415-UwDnaseK562Znf4g7d3Aln;19.167-UwDnaseK562Znfg54a11Aln	NA	NA	NA	-1.399	11	116857003	rs518181	17296 European ancestry samples	Up to 7423 EA samples, Up to 2049 (unspecified) samples	C18.452.584.500	Metabolic	0.37	0.19	0.47	0.08	0.64	117049449	117068160
SIDT2	triglycerides	hypertriglyceridemia	7.31e-15	20686565	grasp	rs1263173	rs2727793	0.993529	;E;;;;;DS;CT;;	4	3.97412	2	1	366075	TAGLN	;E;;;;;DS;CT;;	3.97412	53048	NA	NA	NA	NA	Lu(3.7e-05)	NA	NA	NA	NA	NA	NA	5.69893	9.055-UwDnaseAoafAln;7.37-UwDnaseHacAln;6.743-DukeDnaseCerebellumocAln;6.629-DukeDnaseEcc1Est10nm30mAln;6.39-UwDnaseHconfAln	0.133	V_NF1_Q6_01	Pancreas;fBrain;fKidney	0.156	11	116683374	rs1263173	Up to 100184 EA individuals	9705 South Asians, 15046 East Asians, 8061 African Americans, 7063 Europeans	C18.452.584.500.500.851	Metabolic	0.43	0.29	0.55	0.1	0.69	117049449	117068160
SIDT2	waist circumference - triglycerides (wc-tg)	obesity, abdominal	2e-16	21386085	nhgri	rs2266788	rs7350481	0.749307	;E;;;;;;;;	2	1.49861	4	4	463166	ZPR1	V;;CCd;;;;DS;;;	4.37521	51403	NA	NA	NA	NA	Th(5.42e-05)	NA	NA	NA	NA	NA	NA	2.77019	4.654-UwDnaseCaco2Aln;4.206-UwDnaseTregwb83319432Aln;3.87-UwDnaseHelas3Aln;3.405-DukeDnaseMelanoAln;3.355-UwDnaseTregwb78495824Aln	NA	NA	NA	-0.359	11	116586283	rs2266788	22,161 European ancestry individuals	NA	C18.654.726.500.697	Metabolic	0.88	0.76	0.89	0.99	0.9	117049449	117068160
SIDT2	hdl cholesterol	hypoalphalipoproteinemias	1.79e-19	23202125	grasp	rs9326246	rs7350481	0.775326	;E;;;;;;;;	2	1.55065	4	4	463166	ZPR1	V;;CCd;;;;DS;;;	4.06738	51403	NA	NA	NA	NA	Th(5.42e-05)	NA	NA	NA	NA	NA	NA	2.77019	4.654-UwDnaseCaco2Aln;4.206-UwDnaseTregwb83319432Aln;3.87-UwDnaseHelas3Aln;3.405-DukeDnaseMelanoAln;3.355-UwDnaseTregwb78495824Aln	NA	NA	NA	-0.359	11	116586283	rs9326246	63746 cases and 130681 controls	3630 cases and 11983 controls	C18.452.584.500.875.330	Metabolic	0.88	0.76	0.89	0.99	0.9	117049449	117068160
SIDT2	ldl cholesterol	hypercholesterolemia	9.99e-15	23202125	grasp	rs9326246	rs7350481	0.775326	;E;;;;;;;;	2	1.55065	4	4	463166	ZPR1	V;;CCd;;;;DS;;;	4.06738	51403	NA	NA	NA	NA	Th(5.42e-05)	NA	NA	NA	NA	NA	NA	2.77019	4.654-UwDnaseCaco2Aln;4.206-UwDnaseTregwb83319432Aln;3.87-UwDnaseHelas3Aln;3.405-DukeDnaseMelanoAln;3.355-UwDnaseTregwb78495824Aln	NA	NA	NA	-0.359	11	116586283	rs9326246	63746 cases and 130681 controls	3630 cases and 11983 controls	C18.452.584.500.500.396	Metabolic	0.88	0.76	0.89	0.99	0.9	117049449	117068160
SIDT2	fasting serum triglycerides (mg/dl) in children	pediatric obesity	4.82e-08	23251661	grasp	rs2266788	rs7350481	0.749307	;E;;;;;;;;	2	1.49861	4	4	463166	ZPR1	V;;CCd;;;;DS;;;	4.37521	51403	NA	NA	NA	NA	Th(5.42e-05)	NA	NA	NA	NA	NA	NA	2.77019	4.654-UwDnaseCaco2Aln;4.206-UwDnaseTregwb83319432Aln;3.87-UwDnaseHelas3Aln;3.405-DukeDnaseMelanoAln;3.355-UwDnaseTregwb78495824Aln	NA	NA	NA	-0.359	11	116586283	rs2266788	815 Hispanic children from 263 families	NR	C18.654.726.500.720	Metabolic	0.88	0.76	0.89	0.99	0.9	117049449	117068160
STAB1	hdl cholesterol	hypoalphalipoproteinemias	9e-11	24097068	nhgri	rs13326165	rs13326165	1	V;;CCd;;;F5;;;;	5	5	1	1	0	STAB1	V;;CCd;;;F5;;;;	5	14768	intron_variant	20	NA	NA	NA	CD34;GM12878	NA	NA	NA	NM_015136	0.0252348	3.47173	4.965-DukeDnaseCllAln;4.883-UwDnaseHrpeAln;4.542-DukeDnaseMcf7HypoxlacAln;4.466-UwDnaseTh2wb54553204Aln;4.365-UwDnaseTh2Aln	NA	NA	NA	-0.46	3	52532118	rs13326165	94,595 European ancestry individuals	93,982 European ancestry individuals	C18.452.584.500.875.330	Metabolic	0.82	0.98	0.79	0.64	0.81	52529354	52558511
ZNF76	hdl cholesterol	hypoalphalipoproteinemias	4e-09	20686565	nhgri	rs2814944	rs1555773	0.906085	;;;;;;;;;	0	0	10	8	468553	C6orf106	V;E;;;;;DS;;;	6.5536	28135	NA	NA	NA	NA	NA	NA	NA	d	0.9531	NA	NA	3.08894	5.154-UwDnaseBe2cAln;4.64-DukeDnaseCerebellumocAln;3.751-UwDnaseTregwb78495824Aln;3.735-DukeDnaseGm18507Aln;3.46-DukeDnaseIpsAln	NA	NA	NA	-0.55	6	34758133	rs2814944	99,900 European ancestry individuals	NA	C18.452.584.500.875.330	Metabolic	0.17	0.01	0.13	0.42	0.14	35226686	35263762
ZNF76	triglycerides	hypertriglyceridemia	3.59e-12	23063622	grasp	rs9658150	rs9658150	1	;;;;Dd;;;;;	1	1	2	2	124138	FANCE	;;;;Dd;;;;;	2	34923	NA	NA	NA	NA	NA	NA	NA	d	0.716673	NA	NA	3.1786	4.337-DukeDnaseHuh75Aln;4.199-UwDnaseCd20ro01778Aln;3.891-DukeDnaseHepg2Aln;3.72-DukeDnaseFrontalcortexocAln;3.616-UwDnaseHepg2Aln	NA	NA	NA	0.424	6	35387900	rs9658150	66,240 individuals	25,282 individuals	C18.452.584.500.500.851	Metabolic	NA	NA	NA	NA	NA	35226686	35263762
[truncated: 8 more columns]
